# Supplementary material for: Toward quantitative and reproducible clinical use of OCT-Angiography
Source: PLoS One. 2018 Jul 6;13(7):e0197588. doi: 10.1371/journal.pone.0197588 (PMC6034792; doi:10.1371/journal.pone.0197588)
Supplement: S1 File — (ZIP) [file pone.0197588.s001.zip]

Archive with 688 entries (643 files):
- Data Article Plos/
- Data Article Plos/.DS_Store
- __MACOSX/
- __MACOSX/Data Article Plos/
- __MACOSX/Data Article Plos/._.DS_Store
- Data Article Plos/Section application/
- Data Article Plos/Section application/.DS_Store
- __MACOSX/Data Article Plos/Section application/
- __MACOSX/Data Article Plos/Section application/._.DS_Store
- Data Article Plos/Section application/Deep Network/
- Data Article Plos/Section application/Deep Network/.DS_Store
- __MACOSX/Data Article Plos/Section application/Deep Network/
- __MACOSX/Data Article Plos/Section application/Deep Network/._.DS_Store
- Data Article Plos/Section application/Deep Network/Stade 1/
- Data Article Plos/Section application/Deep Network/Stade 1/.DS_Store
- __MACOSX/Data Article Plos/Section application/Deep Network/Stade 1/
- __MACOSX/Data Article Plos/Section application/Deep Network/Stade 1/._.DS_Store
- Data Article Plos/Section application/Deep Network/Stade 1/1.jpg
- __MACOSX/Data Article Plos/Section application/Deep Network/Stade 1/._1.jpg
- Data Article Plos/Section application/Deep Network/Stade 1/10.jpg
- __MACOSX/Data Article Plos/Section application/Deep Network/Stade 1/._10.jpg
- Data Article Plos/Section application/Deep Network/Stade 1/11.jpg
- __MACOSX/Data Article Plos/Section application/Deep Network/Stade 1/._11.jpg
- Data Article Plos/Section application/Deep Network/Stade 1/12.jpg
- __MACOSX/Data Article Plos/Section application/Deep Network/Stade 1/._12.jpg
- Data Article Plos/Section application/Deep Network/Stade 1/13.jpg
- __MACOSX/Data Article Plos/Section application/Deep Network/Stade 1/._13.jpg
- Data Article Plos/Section application/Deep Network/Stade 1/14.jpg
- __MACOSX/Data Article Plos/Section application/Deep Network/Stade 1/._14.jpg
- Data Article Plos/Section application/Deep Network/Stade 1/15.jpg
- __MACOSX/Data Article Plos/Section application/Deep Network/Stade 1/._15.jpg
- Data Article Plos/Section application/Deep Network/Stade 1/16.jpg
- __MACOSX/Data Article Plos/Section application/Deep Network/Stade 1/._16.jpg
- Data Article Plos/Section application/Deep Network/Stade 1/17.jpg
- __MACOSX/Data Article Plos/Section application/Deep Network/Stade 1/._17.jpg
- Data Article Plos/Section application/Deep Network/Stade 1/18.jpg
- __MACOSX/Data Article Plos/Section application/Deep Network/Stade 1/._18.jpg
- Data Article Plos/Section application/Deep Network/Stade 1/19.jpg
- __MACOSX/Data Article Plos/Section application/Deep Network/Stade 1/._19.jpg
- Data Article Plos/Section application/Deep Network/Stade 1/2.jpg
- __MACOSX/Data Article Plos/Section application/Deep Network/Stade 1/._2.jpg
- Data Article Plos/Section application/Deep Network/Stade 1/20.jpg
- __MACOSX/Data Article Plos/Section application/Deep Network/Stade 1/._20.jpg
- Data Article Plos/Section application/Deep Network/Stade 1/3.jpg
- __MACOSX/Data Article Plos/Section application/Deep Network/Stade 1/._3.jpg
- Data Article Plos/Section application/Deep Network/Stade 1/4.jpg
- __MACOSX/Data Article Plos/Section application/Deep Network/Stade 1/._4.jpg
- Data Article Plos/Section application/Deep Network/Stade 1/5.jpg
- __MACOSX/Data Article Plos/Section application/Deep Network/Stade 1/._5.jpg
- Data Article Plos/Section application/Deep Network/Stade 1/6.jpg
- __MACOSX/Data Article Plos/Section application/Deep Network/Stade 1/._6.jpg
- Data Article Plos/Section application/Deep Network/Stade 1/7.jpg
- __MACOSX/Data Article Plos/Section application/Deep Network/Stade 1/._7.jpg
- Data Article Plos/Section application/Deep Network/Stade 1/8.jpg
- __MACOSX/Data Article Plos/Section application/Deep Network/Stade 1/._8.jpg
- Data Article Plos/Section application/Deep Network/Stade 1/9.jpg
- __MACOSX/Data Article Plos/Section application/Deep Network/Stade 1/._9.jpg
- __MACOSX/Data Article Plos/Section application/Deep Network/._Stade 1
- Data Article Plos/Section application/Deep Network/Stade 2/
- Data Article Plos/Section application/Deep Network/Stade 2/.DS_Store
- __MACOSX/Data Article Plos/Section application/Deep Network/Stade 2/
- __MACOSX/Data Article Plos/Section application/Deep Network/Stade 2/._.DS_Store
- Data Article Plos/Section application/Deep Network/Stade 2/1.jpg
- __MACOSX/Data Article Plos/Section application/Deep Network/Stade 2/._1.jpg
- Data Article Plos/Section application/Deep Network/Stade 2/10.jpg
- __MACOSX/Data Article Plos/Section application/Deep Network/Stade 2/._10.jpg
- Data Article Plos/Section application/Deep Network/Stade 2/11.jpg
- __MACOSX/Data Article Plos/Section application/Deep Network/Stade 2/._11.jpg
- Data Article Plos/Section application/Deep Network/Stade 2/12.jpg
- __MACOSX/Data Article Plos/Section application/Deep Network/Stade 2/._12.jpg
- Data Article Plos/Section application/Deep Network/Stade 2/13.jpg
- __MACOSX/Data Article Plos/Section application/Deep Network/Stade 2/._13.jpg
- Data Article Plos/Section application/Deep Network/Stade 2/14.jpg
- __MACOSX/Data Article Plos/Section application/Deep Network/Stade 2/._14.jpg
- Data Article Plos/Section application/Deep Network/Stade 2/15.jpg
- __MACOSX/Data Article Plos/Section application/Deep Network/Stade 2/._15.jpg
- Data Article Plos/Section application/Deep Network/Stade 2/16.jpg
- __MACOSX/Data Article Plos/Section application/Deep Network/Stade 2/._16.jpg
- Data Article Plos/Section application/Deep Network/Stade 2/17.jpg
- __MACOSX/Data Article Plos/Section application/Deep Network/Stade 2/._17.jpg
- Data Article Plos/Section application/Deep Network/Stade 2/18.jpg
- __MACOSX/Data Article Plos/Section application/Deep Network/Stade 2/._18.jpg
- Data Article Plos/Section application/Deep Network/Stade 2/19.jpg
- __MACOSX/Data Article Plos/Section application/Deep Network/Stade 2/._19.jpg
- Data Article Plos/Section application/Deep Network/Stade 2/2.jpg
- __MACOSX/Data Article Plos/Section application/Deep Network/Stade 2/._2.jpg
- Data Article Plos/Section application/Deep Network/Stade 2/20.jpg
- __MACOSX/Data Article Plos/Section application/Deep Network/Stade 2/._20.jpg
- Data Article Plos/Section application/Deep Network/Stade 2/3.jpg
- __MACOSX/Data Article Plos/Section application/Deep Network/Stade 2/._3.jpg
- Data Article Plos/Section application/Deep Network/Stade 2/4.jpg
- __MACOSX/Data Article Plos/Section application/Deep Network/Stade 2/._4.jpg
- Data Article Plos/Section application/Deep Network/Stade 2/5.jpg
- __MACOSX/Data Article Plos/Section application/Deep Network/Stade 2/._5.jpg
- Data Article Plos/Section application/Deep Network/Stade 2/6.jpg
- __MACOSX/Data Article Plos/Section application/Deep Network/Stade 2/._6.jpg
- Data Article Plos/Section application/Deep Network/Stade 2/7.jpg
- __MACOSX/Data Article Plos/Section application/Deep Network/Stade 2/._7.jpg
- Data Article Plos/Section application/Deep Network/Stade 2/8.jpg
- __MACOSX/Data Article Plos/Section application/Deep Network/Stade 2/._8.jpg
- Data Article Plos/Section application/Deep Network/Stade 2/9.jpg
- __MACOSX/Data Article Plos/Section application/Deep Network/Stade 2/._9.jpg
- __MACOSX/Data Article Plos/Section application/Deep Network/._Stade 2
- Data Article Plos/Section application/Deep Network/Stade 3/
- Data Article Plos/Section application/Deep Network/Stade 3/.DS_Store
- __MACOSX/Data Article Plos/Section application/Deep Network/Stade 3/
- __MACOSX/Data Article Plos/Section application/Deep Network/Stade 3/._.DS_Store
- Data Article Plos/Section application/Deep Network/Stade 3/1.jpg
- __MACOSX/Data Article Plos/Section application/Deep Network/Stade 3/._1.jpg
- Data Article Plos/Section application/Deep Network/Stade 3/10.jpg
- __MACOSX/Data Article Plos/Section application/Deep Network/Stade 3/._10.jpg
- Data Article Plos/Section application/Deep Network/Stade 3/11.jpg
- __MACOSX/Data Article Plos/Section application/Deep Network/Stade 3/._11.jpg
- Data Article Plos/Section application/Deep Network/Stade 3/12.jpg
- __MACOSX/Data Article Plos/Section application/Deep Network/Stade 3/._12.jpg
- Data Article Plos/Section application/Deep Network/Stade 3/13.jpg
- __MACOSX/Data Article Plos/Section application/Deep Network/Stade 3/._13.jpg
- Data Article Plos/Section application/Deep Network/Stade 3/14.jpg
- __MACOSX/Data Article Plos/Section application/Deep Network/Stade 3/._14.jpg
- Data Article Plos/Section application/Deep Network/Stade 3/15.jpg
- __MACOSX/Data Article Plos/Section application/Deep Network/Stade 3/._15.jpg
- Data Article Plos/Section application/Deep Network/Stade 3/16.jpg
- __MACOSX/Data Article Plos/Section application/Deep Network/Stade 3/._16.jpg
- Data Article Plos/Section application/Deep Network/Stade 3/17.jpg
- __MACOSX/Data Article Plos/Section application/Deep Network/Stade 3/._17.jpg
- Data Article Plos/Section application/Deep Network/Stade 3/18.jpg
- __MACOSX/Data Article Plos/Section application/Deep Network/Stade 3/._18.jpg
- Data Article Plos/Section application/Deep Network/Stade 3/19.jpg
- __MACOSX/Data Article Plos/Section application/Deep Network/Stade 3/._19.jpg
- Data Article Plos/Section application/Deep Network/Stade 3/2.jpg
- __MACOSX/Data Article Plos/Section application/Deep Network/Stade 3/._2.jpg
- Data Article Plos/Section application/Deep Network/Stade 3/20.jpg
- __MACOSX/Data Article Plos/Section application/Deep Network/Stade 3/._20.jpg
- Data Article Plos/Section application/Deep Network/Stade 3/3.jpg
- __MACOSX/Data Article Plos/Section application/Deep Network/Stade 3/._3.jpg
- Data Article Plos/Section application/Deep Network/Stade 3/4.jpg
- __MACOSX/Data Article Plos/Section application/Deep Network/Stade 3/._4.jpg
- Data Article Plos/Section application/Deep Network/Stade 3/5.jpg
- __MACOSX/Data Article Plos/Section application/Deep Network/Stade 3/._5.jpg
- Data Article Plos/Section application/Deep Network/Stade 3/6.jpg
- __MACOSX/Data Article Plos/Section application/Deep Network/Stade 3/._6.jpg
- Data Article Plos/Section application/Deep Network/Stade 3/7.jpg
- __MACOSX/Data Article Plos/Section application/Deep Network/Stade 3/._7.jpg
- Data Article Plos/Section application/Deep Network/Stade 3/8.jpg
- __MACOSX/Data Article Plos/Section application/Deep Network/Stade 3/._8.jpg
- Data Article Plos/Section application/Deep Network/Stade 3/9.jpg
- __MACOSX/Data Article Plos/Section application/Deep Network/Stade 3/._9.jpg
- __MACOSX/Data Article Plos/Section application/Deep Network/._Stade 3
- Data Article Plos/Section application/Deep Network/Stade 4/
- Data Article Plos/Section application/Deep Network/Stade 4/.DS_Store
- __MACOSX/Data Article Plos/Section application/Deep Network/Stade 4/
- __MACOSX/Data Article Plos/Section application/Deep Network/Stade 4/._.DS_Store
- Data Article Plos/Section application/Deep Network/Stade 4/1.jpg
- __MACOSX/Data Article Plos/Section application/Deep Network/Stade 4/._1.jpg
- Data Article Plos/Section application/Deep Network/Stade 4/10.jpg
- __MACOSX/Data Article Plos/Section application/Deep Network/Stade 4/._10.jpg
- Data Article Plos/Section application/Deep Network/Stade 4/11.jpg
- __MACOSX/Data Article Plos/Section application/Deep Network/Stade 4/._11.jpg
- Data Article Plos/Section application/Deep Network/Stade 4/12.jpg
- __MACOSX/Data Article Plos/Section application/Deep Network/Stade 4/._12.jpg
- Data Article Plos/Section application/Deep Network/Stade 4/13.jpg
- __MACOSX/Data Article Plos/Section application/Deep Network/Stade 4/._13.jpg
- Data Article Plos/Section application/Deep Network/Stade 4/14.jpg
- __MACOSX/Data Article Plos/Section application/Deep Network/Stade 4/._14.jpg
- Data Article Plos/Section application/Deep Network/Stade 4/15.jpg
- __MACOSX/Data Article Plos/Section application/Deep Network/Stade 4/._15.jpg
- Data Article Plos/Section application/Deep Network/Stade 4/16.jpg
- __MACOSX/Data Article Plos/Section application/Deep Network/Stade 4/._16.jpg
- Data Article Plos/Section application/Deep Network/Stade 4/17.jpg
- __MACOSX/Data Article Plos/Section application/Deep Network/Stade 4/._17.jpg
- Data Article Plos/Section application/Deep Network/Stade 4/18.jpg
- __MACOSX/Data Article Plos/Section application/Deep Network/Stade 4/._18.jpg
- Data Article Plos/Section application/Deep Network/Stade 4/19.jpg
- __MACOSX/Data Article Plos/Section application/Deep Network/Stade 4/._19.jpg
- Data Article Plos/Section application/Deep Network/Stade 4/2.jpg
- __MACOSX/Data Article Plos/Section application/Deep Network/Stade 4/._2.jpg
- Data Article Plos/Section application/Deep Network/Stade 4/20.jpg
- __MACOSX/Data Article Plos/Section application/Deep Network/Stade 4/._20.jpg
- Data Article Plos/Section application/Deep Network/Stade 4/3.jpg
- __MACOSX/Data Article Plos/Section application/Deep Network/Stade 4/._3.jpg
- Data Article Plos/Section application/Deep Network/Stade 4/4.jpg
- __MACOSX/Data Article Plos/Section application/Deep Network/Stade 4/._4.jpg
- Data Article Plos/Section application/Deep Network/Stade 4/5.jpg
- __MACOSX/Data Article Plos/Section application/Deep Network/Stade 4/._5.jpg
- Data Article Plos/Section application/Deep Network/Stade 4/6.jpg
- __MACOSX/Data Article Plos/Section application/Deep Network/Stade 4/._6.jpg
- Data Article Plos/Section application/Deep Network/Stade 4/7.jpg
- __MACOSX/Data Article Plos/Section application/Deep Network/Stade 4/._7.jpg
- Data Article Plos/Section application/Deep Network/Stade 4/8.jpg
- __MACOSX/Data Article Plos/Section application/Deep Network/Stade 4/._8.jpg
- Data Article Plos/Section application/Deep Network/Stade 4/9.jpg
- __MACOSX/Data Article Plos/Section application/Deep Network/Stade 4/._9.jpg
- __MACOSX/Data Article Plos/Section application/Deep Network/._Stade 4
- __MACOSX/Data Article Plos/Section application/._Deep Network
- Data Article Plos/Section application/Superficial network/
- Data Article Plos/Section application/Superficial network/ Stade 3/
- Data Article Plos/Section application/Superficial network/ Stade 3/.DS_Store
- __MACOSX/Data Article Plos/Section application/Superficial network/
- __MACOSX/Data Article Plos/Section application/Superficial network/ Stade 3/
- __MACOSX/Data Article Plos/Section application/Superficial network/ Stade 3/._.DS_Store
- Data Article Plos/Section application/Superficial network/ Stade 3/1.jpg
- __MACOSX/Data Article Plos/Section application/Superficial network/ Stade 3/._1.jpg
- Data Article Plos/Section application/Superficial network/ Stade 3/10.jpg
- __MACOSX/Data Article Plos/Section application/Superficial network/ Stade 3/._10.jpg
- Data Article Plos/Section application/Superficial network/ Stade 3/11.jpg
- __MACOSX/Data Article Plos/Section application/Superficial network/ Stade 3/._11.jpg
- Data Article Plos/Section application/Superficial network/ Stade 3/12.jpg
- __MACOSX/Data Article Plos/Section application/Superficial network/ Stade 3/._12.jpg
- Data Article Plos/Section application/Superficial network/ Stade 3/13.jpg
- __MACOSX/Data Article Plos/Section application/Superficial network/ Stade 3/._13.jpg
- Data Article Plos/Section application/Superficial network/ Stade 3/14.jpg
- __MACOSX/Data Article Plos/Section application/Superficial network/ Stade 3/._14.jpg
- Data Article Plos/Section application/Superficial network/ Stade 3/15.jpg
- __MACOSX/Data Article Plos/Section application/Superficial network/ Stade 3/._15.jpg
- Data Article Plos/Section application/Superficial network/ Stade 3/16.jpg
- __MACOSX/Data Article Plos/Section application/Superficial network/ Stade 3/._16.jpg
- Data Article Plos/Section application/Superficial network/ Stade 3/17.jpg
- __MACOSX/Data Article Plos/Section application/Superficial network/ Stade 3/._17.jpg
- Data Article Plos/Section application/Superficial network/ Stade 3/18.jpg
- __MACOSX/Data Article Plos/Section application/Superficial network/ Stade 3/._18.jpg
- Data Article Plos/Section application/Superficial network/ Stade 3/19.jpg
- __MACOSX/Data Article Plos/Section application/Superficial network/ Stade 3/._19.jpg
- Data Article Plos/Section application/Superficial network/ Stade 3/2.jpg
- __MACOSX/Data Article Plos/Section application/Superficial network/ Stade 3/._2.jpg
- Data Article Plos/Section application/Superficial network/ Stade 3/20.jpg
- __MACOSX/Data Article Plos/Section application/Superficial network/ Stade 3/._20.jpg
- Data Article Plos/Section application/Superficial network/ Stade 3/3.jpg
- __MACOSX/Data Article Plos/Section application/Superficial network/ Stade 3/._3.jpg
- Data Article Plos/Section application/Superficial network/ Stade 3/4.jpg
- __MACOSX/Data Article Plos/Section application/Superficial network/ Stade 3/._4.jpg
- Data Article Plos/Section application/Superficial network/ Stade 3/5.jpg
- __MACOSX/Data Article Plos/Section application/Superficial network/ Stade 3/._5.jpg
- Data Article Plos/Section application/Superficial network/ Stade 3/6.jpg
- __MACOSX/Data Article Plos/Section application/Superficial network/ Stade 3/._6.jpg
- Data Article Plos/Section application/Superficial network/ Stade 3/7.jpg
- __MACOSX/Data Article Plos/Section application/Superficial network/ Stade 3/._7.jpg
- Data Article Plos/Section application/Superficial network/ Stade 3/8.jpg
- __MACOSX/Data Article Plos/Section application/Superficial network/ Stade 3/._8.jpg
- Data Article Plos/Section application/Superficial network/ Stade 3/9.jpg
- __MACOSX/Data Article Plos/Section application/Superficial network/ Stade 3/._9.jpg
- __MACOSX/Data Article Plos/Section application/Superficial network/._ Stade 3
- Data Article Plos/Section application/Superficial network/.DS_Store
- __MACOSX/Data Article Plos/Section application/Superficial network/._.DS_Store
- Data Article Plos/Section application/Superficial network/Stade 1/
- Data Article Plos/Section application/Superficial network/Stade 1/.DS_Store
- __MACOSX/Data Article Plos/Section application/Superficial network/Stade 1/
- __MACOSX/Data Article Plos/Section application/Superficial network/Stade 1/._.DS_Store
- Data Article Plos/Section application/Superficial network/Stade 1/1.jpg
- __MACOSX/Data Article Plos/Section application/Superficial network/Stade 1/._1.jpg
- Data Article Plos/Section application/Superficial network/Stade 1/10.jpg
- __MACOSX/Data Article Plos/Section application/Superficial network/Stade 1/._10.jpg
- Data Article Plos/Section application/Superficial network/Stade 1/11.jpg
- __MACOSX/Data Article Plos/Section application/Superficial network/Stade 1/._11.jpg
- Data Article Plos/Section application/Superficial network/Stade 1/12.jpg
- __MACOSX/Data Article Plos/Section application/Superficial network/Stade 1/._12.jpg
- Data Article Plos/Section application/Superficial network/Stade 1/13.jpg
- __MACOSX/Data Article Plos/Section application/Superficial network/Stade 1/._13.jpg
- Data Article Plos/Section application/Superficial network/Stade 1/14.jpg
- __MACOSX/Data Article Plos/Section application/Superficial network/Stade 1/._14.jpg
- Data Article Plos/Section application/Superficial network/Stade 1/15.jpg
- __MACOSX/Data Article Plos/Section application/Superficial network/Stade 1/._15.jpg
- Data Article Plos/Section application/Superficial network/Stade 1/16.jpg
- __MACOSX/Data Article Plos/Section application/Superficial network/Stade 1/._16.jpg
- Data Article Plos/Section application/Superficial network/Stade 1/17.jpg
- __MACOSX/Data Article Plos/Section application/Superficial network/Stade 1/._17.jpg
- Data Article Plos/Section application/Superficial network/Stade 1/18.jpg
- __MACOSX/Data Article Plos/Section application/Superficial network/Stade 1/._18.jpg
- Data Article Plos/Section application/Superficial network/Stade 1/19.jpg
- __MACOSX/Data Article Plos/Section application/Superficial network/Stade 1/._19.jpg
- Data Article Plos/Section application/Superficial network/Stade 1/2.jpg
- __MACOSX/Data Article Plos/Section application/Superficial network/Stade 1/._2.jpg
- Data Article Plos/Section application/Superficial network/Stade 1/20.jpg
- __MACOSX/Data Article Plos/Section application/Superficial network/Stade 1/._20.jpg
- Data Article Plos/Section application/Superficial network/Stade 1/3.jpg
- __MACOSX/Data Article Plos/Section application/Superficial network/Stade 1/._3.jpg
- Data Article Plos/Section application/Superficial network/Stade 1/4.jpg
- __MACOSX/Data Article Plos/Section application/Superficial network/Stade 1/._4.jpg
- Data Article Plos/Section application/Superficial network/Stade 1/5.jpg
- __MACOSX/Data Article Plos/Section application/Superficial network/Stade 1/._5.jpg
- Data Article Plos/Section application/Superficial network/Stade 1/6.jpg
- __MACOSX/Data Article Plos/Section application/Superficial network/Stade 1/._6.jpg
- Data Article Plos/Section application/Superficial network/Stade 1/7.jpg
- __MACOSX/Data Article Plos/Section application/Superficial network/Stade 1/._7.jpg
- Data Article Plos/Section application/Superficial network/Stade 1/8.jpg
- __MACOSX/Data Article Plos/Section application/Superficial network/Stade 1/._8.jpg
- Data Article Plos/Section application/Superficial network/Stade 1/9.jpg
- __MACOSX/Data Article Plos/Section application/Superficial network/Stade 1/._9.jpg
- __MACOSX/Data Article Plos/Section application/Superficial network/._Stade 1
- Data Article Plos/Section application/Superficial network/Stade 2/
- Data Article Plos/Section application/Superficial network/Stade 2/.DS_Store
- __MACOSX/Data Article Plos/Section application/Superficial network/Stade 2/
- __MACOSX/Data Article Plos/Section application/Superficial network/Stade 2/._.DS_Store
- Data Article Plos/Section application/Superficial network/Stade 2/1.jpg
- __MACOSX/Data Article Plos/Section application/Superficial network/Stade 2/._1.jpg
- Data Article Plos/Section application/Superficial network/Stade 2/10.jpg
- __MACOSX/Data Article Plos/Section application/Superficial network/Stade 2/._10.jpg
- Data Article Plos/Section application/Superficial network/Stade 2/11.jpg
- __MACOSX/Data Article Plos/Section application/Superficial network/Stade 2/._11.jpg
- Data Article Plos/Section application/Superficial network/Stade 2/12.jpg
- __MACOSX/Data Article Plos/Section application/Superficial network/Stade 2/._12.jpg
[truncated: 388 more entries]
