# Supplementary material for: Toward quantitative and reproducible clinical use of OCT-Angiography
Source: PLoS One. 2018 Jul 6;13(7):e0197588. doi: 10.1371/journal.pone.0197588 (PMC6034792; doi:10.1371/journal.pone.0197588)
Supplement: S2 File — (ZIP) [file pone.0197588.s002.zip]

Archive with 3 entries (2 files):
- Macro Dilat 100 et 60 getImag.ijm
- __MACOSX/
- __MACOSX/._Macro Dilat 100 et 60 getImag.ijm
