# Supplementary material for: Toward quantitative and reproducible clinical use of OCT-Angiography
Source: PLoS One. 2018 Jul 6;13(7):e0197588. doi: 10.1371/journal.pone.0197588 (PMC6034792; doi:10.1371/journal.pone.0197588)
Supplement: S2 File — (ZIP) [file pone.0197588.s002.zip › Macro Dilat 100 et 60 getImag.ijm]

// Macro to calculate gray level donut 60 and 100 with getId
open();
run("8-bit");
id1 = getImageID();
doWand(496, 500, 8.0, "Legacy");
selectImage(id1);
run("Set Measurements...", "shape redirect=None decimal=3");
run("Measure");
selectWindow("Results");
saveAs("Measurements");// Registration of descriptor
selectWindow("Results");
run("Close");
selectImage(id1);
run("Fit Circle");
run("Clear", "slice");
selectImage(id1);
for(var i=0; i<6; i++) {//Creation and analysis of sections for Dilat 60
run("Enlarge...", "enlarge=60");
run("Create Mask");
id2 = getImageID();
imageCalculator("AND create", id2,id1);
id3 = getImageID();
rename("id3");
run("Set Measurements...", "mean redirect=id3 decimal=3");
run("Measure");
} 
selectWindow("Results");
saveAs("Results");
run("Close")
close("Result of Mask")
close("Mask")
// END 

// Macro dilat 100
open();
rename("Dilate")
run("8-bit");
doWand(496, 500, 8.0, "Legacy");
run("Set Measurements...", "shape redirect=None decimal=3");// Selection and detection of the avascular zone
run("Measure");
selectWindow("Results")
saveAs("Measurements")// registration of  descriptor
selectWindow("Results")
run("Close")
run("Fit Circle");
run("Clear", "slice");
selectWindow("Dilate")
for(var i=0; i<6; i++) {//Creation and analysis of sections for Dilat 100
run("Enlarge...", "enlarge=100");
run("Create Mask");
imageCalculator("AND create", "Mask","Dilate");
run("Set Measurements...", "mean redirect=Dilate decimal=3");
run("Measure");
selectWindow("Dilate");
} 
selectWindow("Results");
saveAs("Results");
run("Close")
close("Result of Mask")
close("Mask")

// END

run("Close All")
